# Supplementary material for: Potential contribution of intrinsic developmental stability toward body plan conservation
Source: BMC Biol. 2022 Apr 11;20:82. doi: 10.1186/s12915-022-01276-5 (PMC8996622; doi:10.1186/s12915-022-01276-5)
Supplement: Supplementary file 2 — Additional file 2: Table S1. List of the genes with the least variation in gene expression levels for each stage. [file 12915_2022_1276_MOESM2_ESM.xlsx]

## Sheet: Sheet1
Early (st. 15)	Mid (st. 23.5)	Mid (st. 28)	Late (Hatch)
plxna2	abcc6a	CDH4 (1 of many)	meis2a
tal1	tph1b	sdk2b	ikzf1
pou1f1	COL14A1 (1 of many)	KIF5C	ENSORLG00000028941
sema4ba	nos1	adcy1b	mrtfbb
atxn7	bbs9	hcn1	ENSORLG00000005040
cln3	frem2a	adcy8	gpc3
mbnl2	nfkb2	tshz2	tcp1
ngfb	wdr66	tp53bp2b	irx4a
ENSORLG00000016428	ildr1b	CDH7	CDH7
cnr1	fryb	ntrk3b	rasgrp4
per1	col14a1a	prox1b	ENSORLG00000012613
phkg1a	ENSORLG00000016305	abcc6a	egf
adgra2	plxna4	nos1	ntf3
vegfc	nrg2b	lingo1a	sdc2
ENSORLG00000004987	aggf1	vegfc	hgfb
ENSORLG00000008990	vhl	megf8	capzb
ebf3a	megf8	lpar3	gfra1b
ENSORLG00000010279	bcl6aa	btk	slitrk3b
tp53bp2b	stk24b	def6a	vsx2
gas7a	diaph2	nfkb2	s ept15
adcy1b	gpc3	pth1ra	nphp3
sgca	pkdccb	pcdh15a	vax1
nptnb	myo1ea	atxn7	sox10
wfs1b	scube1	mmd2a	runx1
gtpbp3	gas7a	tie1	tbx20
edaradd	pcsk7	thbs1	hnrnpr
flt3	golga2	parp3	abl2
nr1d4b	trib1	plcd3a	VWDE
lepr	nav3	shank3a	fto
ppp1r9alb	cul4a	dhx34	pax8
ENSORLG00000016896	ndp	tgfb2l	shha
ralgapa1	tcp1	hoxa9	ENSORLG00000014948
loxl2b	shank3a	apol1	STK24 (1 of many)
diaph2	mmp13b	klhl40b	cyp26c1
ldb2a	dis3l2	lmod1b	ENSORLG00000004751
nsmfa	pkd1	kif3b	nckap1
ENSORLG00000011145	MYOCD	ENSORLG00000016722	ctnnb2
nrg2b	zdhhc13	grnb	cdh24b
ENSORLG00000000050	pafah1b1b	zgc:198371	vcpip1
fermt2	trpm7	ENSORLG00000012613	cx40.8
adamts9	ppargc1b	daam1b	rspo1
rasa3	angpt2b	cxadr	furinb
usp20	cdh12a	svep1	sox7
CDH7		wnt10b	slc8a4a
klhl42		frmd8	arx
gpatch3		ndel1b	pappa2
sulf2a		jam3b	zfpm1
mef2aa		arl6ip1	vps18
megf8		ENSORLG00000001218	jam3b
agtpbp1		ENSORLG00000014055	six3
znf148		tnk2b	mbtps1
mbtps1		tgif1	bmp7a
actr10		mbnl2	ppard
nfat5a		hoxA3a	lzic
ncam1a		usp48	wt1
map1b		ENSORLG00000017877	plcd4a
			wls
			smad3a
			sdk2b
			gprc5ba
			tgfb2l
			myef2
			yjefn3
			lgi1a
			ENPP2
			wdr18
			alk
			ephb3a
			hmx2
			pard6gb
			arl6ip1
			itgav
			ptpn11b
			fabp3
			eda
			wnt3a
			camk1da
			sp5a
			sp5l
			stk24b
			QRICH1
			atp6v0b
			cdk5r1b
			cdh4
			sclt1
			psd2
			cyth1a
			fli1b
			fgf3
			cdh13
			utp15
			RNF126
			atp6v0a1a
			acvr2ba
			eif4g2b
			zfyve27
			sec63
			ndnf
			ENSORLG00000016722
			nhsl1b
			ache
			amotl2a
			into
			nup153
			dscama
			cul4a
			ubr3
			kdm4ab
			myom1a
			emx2
			trarg1a
			ENSORLG00000017877
			abhd12
			adcy1b
			ENSORLG00000008212
			adgrb1a
			wdr43
			nhsb
			tecta
			si:dkey-49n23.1
			ENSORLG00000012809
			myt1b
			rbm7
			pomk
			extl3
			ENSORLG00000019668
			ofd1
			uba1
