# Supplementary material for: Potential contribution of intrinsic developmental stability toward body plan conservation
Source: BMC Biol. 2022 Apr 11;20:82. doi: 10.1186/s12915-022-01276-5 (PMC8996622; doi:10.1186/s12915-022-01276-5)
Supplement: Supplementary file 3 — Additional file 3: Table S2. Information on the all transcriptome data used in this study about RNAseq conditions, data quality, and repository ID. [file 12915_2022_1276_MOESM3_ESM.xlsx]

## Sheet: Sheet1
Sample ID	Stage/Organ	Read length	PE/SR	Read number	Mapping rate(Unique reads)	Strain	DRA Accession	DRA Experiment	DRA Run
Ol_stage15_1.1	stage 15	100	SR	39155085	0.8742	Hd-rR (inbred)	DRA012427	DRX298453	DRR309033
Ol_stage15_1.2	stage 15	100	SR	46323394	0.8795	Hd-rR (inbred)	DRA012427	DRX298454	DRR309034
Ol_stage15_2.1	stage 15	100	SR	34535975	0.8726	Hd-rR (inbred)	DRA012427	DRX298475	DRR309055
Ol_stage15_2.2	stage 15	100	SR	55560539	0.8736	Hd-rR (inbred)	DRA012427	DRX298476	DRR309056
Ol_stage15_3.1	stage 15	100	SR	33306649	0.8304	Hd-rR (inbred)	DRA012427	DRX298483	DRR309063
Ol_stage15_3.2	stage 15	100	SR	33303877	0.8663	Hd-rR (inbred)	DRA012427	DRX298484	DRR309064
Ol_stage15_4.1	stage 15	100	SR	36307415	0.8331	Hd-rR (inbred)	DRA012427	DRX298485	DRR309065
Ol_stage15_4.2	stage 15	100	SR	49037891	0.8193	Hd-rR (inbred)	DRA012427	DRX298486	DRR309066
Ol_stage15_5.1	stage 15	100	SR	32585094	0.8752	Hd-rR (inbred)	DRA012427	DRX298487	DRR309067
Ol_stage15_5.2	stage 15	100	SR	32418878	0.8674	Hd-rR (inbred)	DRA012427	DRX298488	DRR309068
Ol_stage15_6.1	stage 15	100	SR	37974702	0.8467	Hd-rR (inbred)	DRA012427	DRX298489	DRR309069
Ol_stage15_6.2	stage 15	100	SR	34978955	0.84	Hd-rR (inbred)	DRA012427	DRX298490	DRR309070
Ol_stage15_7.1	stage 15	100	SR	34941011	0.8143	Hd-rR (inbred)	DRA012427	DRX298491	DRR309071
Ol_stage15_7.2	stage 15	100	SR	35047226	0.8363	Hd-rR (inbred)	DRA012427	DRX298492	DRR309072
Ol_stage15_8.1	stage 15	100	SR	32446641	0.8425	Hd-rR (inbred)	DRA012427	DRX298493	DRR309073
Ol_stage15_8.2	stage 15	100	SR	28681532	0.8517	Hd-rR (inbred)	DRA012427	DRX298494	DRR309074
Ol_stage15_9.1	stage 15	100	SR	28227167	0.8565	Hd-rR (inbred)	DRA012427	DRX298495	DRR309075
Ol_stage15_9.2	stage 15	100	SR	29513827	0.8573	Hd-rR (inbred)	DRA012427	DRX298496	DRR309076
Ol_stage15_10.1	stage 15	100	SR	23347851	0.8571	Hd-rR (inbred)	DRA012427	DRX298455	DRR309035
Ol_stage15_10.2	stage 15	100	SR	22011168	0.8524	Hd-rR (inbred)	DRA012427	DRX298456	DRR309036
Ol_stage15_11.1	stage 15	100	SR	26782612	0.8565	Hd-rR (inbred)	DRA012427	DRX298457	DRR309037
Ol_stage15_11.2	stage 15	100	SR	23019385	0.8632	Hd-rR (inbred)	DRA012427	DRX298458	DRR309038
Ol_stage15_12.1	stage 15	100	SR	21636965	0.8567	Hd-rR (inbred)	DRA012427	DRX298459	DRR309039
Ol_stage15_12.2	stage 15	100	SR	24396345	0.8593	Hd-rR (inbred)	DRA012427	DRX298460	DRR309040
Ol_stage15_13.1	stage 15	100	SR	27811195	0.8447	Hd-rR (inbred)	DRA012427	DRX298461	DRR309041
Ol_stage15_13.2	stage 15	100	SR	26177656	0.8522	Hd-rR (inbred)	DRA012427	DRX298462	DRR309042
Ol_stage15_14.1	stage 15	100	SR	30548754	0.8626	Hd-rR (inbred)	DRA012427	DRX298463	DRR309043
Ol_stage15_14.2	stage 15	100	SR	20774347	0.8602	Hd-rR (inbred)	DRA012427	DRX298464	DRR309044
Ol_stage15_15.1	stage 15	100	SR	52025098	0.8579	Hd-rR (inbred)	DRA012427	DRX298465	DRR309045
Ol_stage15_15.2	stage 15	100	SR	36411669	0.8448	Hd-rR (inbred)	DRA012427	DRX298466	DRR309046
Ol_stage15_16.1	stage 15	100	SR	22160196	0.8585	Hd-rR (inbred)	DRA012427	DRX298467	DRR309047
Ol_stage15_16.2	stage 15	100	SR	20881098	0.8515	Hd-rR (inbred)	DRA012427	DRX298468	DRR309048
Ol_stage15_17.1	stage 15	100	SR	21857632	0.8559	Hd-rR (inbred)	DRA012427	DRX298469	DRR309049
Ol_stage15_17.2	stage 15	100	SR	22089731	0.8536	Hd-rR (inbred)	DRA012427	DRX298470	DRR309050
Ol_stage15_18.1	stage 15	100	SR	26189609	0.8747	Hd-rR (inbred)	DRA012427	DRX298471	DRR309051
Ol_stage15_18.2	stage 15	100	SR	28770542	0.8739	Hd-rR (inbred)	DRA012427	DRX298472	DRR309052
Ol_stage15_19.1	stage 15	100	SR	32695422	0.8551	Hd-rR (inbred)	DRA012427	DRX298473	DRR309053
Ol_stage15_19.2	stage 15	100	SR	24816741	0.8589	Hd-rR (inbred)	DRA012427	DRX298474	DRR309054
Ol_stage15_20.1	stage 15	100	SR	32283981	0.8596	Hd-rR (inbred)	DRA012427	DRX298477	DRR309057
Ol_stage15_20.2	stage 15	100	SR	29941386	0.8571	Hd-rR (inbred)	DRA012427	DRX298478	DRR309058
Ol_stage15_21.1	stage 15	100	SR	29690456	0.8605	Hd-rR (inbred)	DRA012427	DRX298479	DRR309059
Ol_stage15_21.2	stage 15	100	SR	25790324	0.8521	Hd-rR (inbred)	DRA012427	DRX298480	DRR309060
Ol_stage15_25.1	stage 15	100	SR	22985477	0.8497	Hd-rR (inbred)	DRA012427	DRX298481	DRR309061
Ol_stage15_25.2	stage 15	100	SR	22921760	0.8617	Hd-rR (inbred)	DRA012427	DRX298482	DRR309062
Ol_stage15_pooled_1.1	stage 15	100	SR	25693733	0.8561	Hd-rR (inbred)	DRA012427	DRX298505	DRR309085
Ol_stage15_pooled_2.1	stage 15	100	SR	25070192	0.8564	Hd-rR (inbred)	DRA012427	DRX298506	DRR309086
Ol_stage15_pooled_3.1	stage 15	100	SR	20464986	0.857	Hd-rR (inbred)	DRA012427	DRX298507	DRR309087
Ol_stage15_pooled_4.1	stage 15	100	SR	27800872	0.8544	Hd-rR (inbred)	DRA012427	DRX298508	DRR309088
Ol_stage23.5_2.1	stage 23.5	100	SR	62224683	0.8774	Hd-rR (inbred)	DRA012427	DRX298525	DRR309105
Ol_stage23.5_2.2	stage 23.5	100	SR	54502591	0.8811	Hd-rR (inbred)	DRA012427	DRX298526	DRR309106
Ol_stage23.5_3.1	stage 23.5	100	SR	97197417	0.9068	Hd-rR (inbred)	DRA012427	DRX298543	DRR309123
Ol_stage23.5_3.2	stage 23.5	100	SR	72734475	0.9098	Hd-rR (inbred)	DRA012427	DRX298544	DRR309124
Ol_stage23.5_4.1	stage 23.5	100	SR	62501338	0.9022	Hd-rR (inbred)	DRA012427	DRX298545	DRR309125
Ol_stage23.5_4.2	stage 23.5	100	SR	70741506	0.9012	Hd-rR (inbred)	DRA012427	DRX298546	DRR309126
Ol_stage23.5_5.1	stage 23.5	100	SR	38165717	0.9033	Hd-rR (inbred)	DRA012427	DRX298547	DRR309127
Ol_stage23.5_5.2	stage 23.5	100	SR	46381632	0.9001	Hd-rR (inbred)	DRA012427	DRX298548	DRR309128
Ol_stage23.5_6.1	stage 23.5	100	SR	29532617	0.893	Hd-rR (inbred)	DRA012427	DRX298549	DRR309129
Ol_stage23.5_6.2	stage 23.5	100	SR	33814350	0.8842	Hd-rR (inbred)	DRA012427	DRX298550	DRR309130
Ol_stage23.5_7.1	stage 23.5	100	SR	41146606	0.8763	Hd-rR (inbred)	DRA012427	DRX298551	DRR309131
Ol_stage23.5_7.2	stage 23.5	100	SR	37260431	0.8855	Hd-rR (inbred)	DRA012427	DRX298552	DRR309132
Ol_stage23.5_8.1	stage 23.5	100	SR	31934848	0.8705	Hd-rR (inbred)	DRA012427	DRX298553	DRR309133
Ol_stage23.5_8.2	stage 23.5	100	SR	28762205	0.8732	Hd-rR (inbred)	DRA012427	DRX298554	DRR309134
Ol_stage23.5_9.1	stage 23.5	100	SR	28305667	0.8743	Hd-rR (inbred)	DRA012427	DRX298555	DRR309135
Ol_stage23.5_9.2	stage 23.5	100	SR	27521266	0.877	Hd-rR (inbred)	DRA012427	DRX298556	DRR309136
Ol_stage23.5_10.1	stage 23.5	100	SR	36341838	0.8474	Hd-rR (inbred)	DRA012427	DRX298509	DRR309089
Ol_stage23.5_10.2	stage 23.5	100	SR	35433537	0.8752	Hd-rR (inbred)	DRA012427	DRX298510	DRR309090
Ol_stage23.5_11.1	stage 23.5	100	SR	42878605	0.8935	Hd-rR (inbred)	DRA012427	DRX298511	DRR309091
Ol_stage23.5_11.2	stage 23.5	100	SR	39167231	0.8877	Hd-rR (inbred)	DRA012427	DRX298512	DRR309092
Ol_stage23.5_12.1	stage 23.5	100	SR	34897840	0.8815	Hd-rR (inbred)	DRA012427	DRX298513	DRR309093
Ol_stage23.5_12.2	stage 23.5	100	SR	31226277	0.8771	Hd-rR (inbred)	DRA012427	DRX298514	DRR309094
Ol_stage23.5_13.1	stage 23.5	100	SR	25532824	0.8839	Hd-rR (inbred)	DRA012427	DRX298515	DRR309095
Ol_stage23.5_13.2	stage 23.5	100	SR	31626872	0.8834	Hd-rR (inbred)	DRA012427	DRX298516	DRR309096
Ol_stage23.5_16.1	stage 23.5	100	SR	31470168	0.8774	Hd-rR (inbred)	DRA012427	DRX298517	DRR309097
Ol_stage23.5_16.2	stage 23.5	100	SR	45118764	0.8816	Hd-rR (inbred)	DRA012427	DRX298518	DRR309098
Ol_stage23.5_17.1	stage 23.5	100	SR	37384780	0.8872	Hd-rR (inbred)	DRA012427	DRX298519	DRR309099
Ol_stage23.5_17.2	stage 23.5	100	SR	32943590	0.8875	Hd-rR (inbred)	DRA012427	DRX298520	DRR309100
Ol_stage23.5_18.1	stage 23.5	100	SR	42363168	0.8829	Hd-rR (inbred)	DRA012427	DRX298521	DRR309101
Ol_stage23.5_18.2	stage 23.5	100	SR	34039403	0.8867	Hd-rR (inbred)	DRA012427	DRX298522	DRR309102
Ol_stage23.5_19.1	stage 23.5	100	SR	35128727	0.8894	Hd-rR (inbred)	DRA012427	DRX298523	DRR309103
Ol_stage23.5_19.2	stage 23.5	100	SR	30968747	0.8848	Hd-rR (inbred)	DRA012427	DRX298524	DRR309104
Ol_stage23.5_20.1	stage 23.5	100	SR	31085686	0.8872	Hd-rR (inbred)	DRA012427	DRX298527	DRR309107
Ol_stage23.5_20.2	stage 23.5	100	SR	30160159	0.8887	Hd-rR (inbred)	DRA012427	DRX298528	DRR309108
Ol_stage23.5_21.1	stage 23.5	100	SR	26641976	0.8849	Hd-rR (inbred)	DRA012427	DRX298529	DRR309109
Ol_stage23.5_21.2	stage 23.5	100	SR	27076728	0.8854	Hd-rR (inbred)	DRA012427	DRX298530	DRR309110
Ol_stage23.5_22.1	stage 23.5	100	SR	50017805	0.8858	Hd-rR (inbred)	DRA012427	DRX298531	DRR309111
Ol_stage23.5_22.2	stage 23.5	100	SR	30531005	0.8876	Hd-rR (inbred)	DRA012427	DRX298532	DRR309112
Ol_stage23.5_23.1	stage 23.5	100	SR	52679655	0.8812	Hd-rR (inbred)	DRA012427	DRX298533	DRR309113
Ol_stage23.5_23.2	stage 23.5	100	SR	53027183	0.8811	Hd-rR (inbred)	DRA012427	DRX298534	DRR309114
Ol_stage23.5_24.1	stage 23.5	100	SR	22134435	0.882	Hd-rR (inbred)	DRA012427	DRX298535	DRR309115
Ol_stage23.5_24.2	stage 23.5	100	SR	21835128	0.8808	Hd-rR (inbred)	DRA012427	DRX298536	DRR309116
Ol_stage23.5_25.1	stage 23.5	100	SR	31350559	0.8865	Hd-rR (inbred)	DRA012427	DRX298537	DRR309117
Ol_stage23.5_25.2	stage 23.5	100	SR	29035009	0.888	Hd-rR (inbred)	DRA012427	DRX298538	DRR309118
Ol_stage23.5_26.1	stage 23.5	100	SR	31631605	0.883	Hd-rR (inbred)	DRA012427	DRX298539	DRR309119
Ol_stage23.5_26.2	stage 23.5	100	SR	31796127	0.8822	Hd-rR (inbred)	DRA012427	DRX298540	DRR309120
Ol_stage23.5_27.1	stage 23.5	100	SR	32598347	0.8903	Hd-rR (inbred)	DRA012427	DRX298541	DRR309121
Ol_stage23.5_27.2	stage 23.5	100	SR	32012308	0.8925	Hd-rR (inbred)	DRA012427	DRX298542	DRR309122
Ol_stage23.5_bio-replicate1	stage 23.5	100	SR	49291903	0.9027	Hd-rR (inbred)	DRA012427	DRX298565	DRR309145
Ol_stage23.5_bio-replicate2	stage 23.5	100	SR	48194364	0.9007	Hd-rR (inbred)	DRA012427	DRX298566	DRR309146
Ol_stage23.5_bio-replicate3	stage 23.5	100	SR	46589199	0.897	Hd-rR (inbred)	DRA012427	DRX298567	DRR309147
Ol_stage23.5_bio-replicate4	stage 23.5	100	SR	63479958	0.872	Hd-rR (inbred)	DRA012427	DRX298568	DRR309148
Ol_stage23.5_pooled1	stage 23.5	100	SR	32946760	0.8967	Hd-rR (inbred)	DRA012427	DRX298569	DRR309149
Ol_stage23.5_pooled2	stage 23.5	100	SR	34173732	0.8965	Hd-rR (inbred)	DRA012427	DRX298570	DRR309150
Ol_stage23.5_pooled3	stage 23.5	100	SR	36905615	0.896	Hd-rR (inbred)	DRA012427	DRX298571	DRR309151
Ol_stage23.5_pooled4	stage 23.5	100	SR	35259507	0.8983	Hd-rR (inbred)	DRA012427	DRX298572	DRR309152
Ol_stage28_1.1	stage 28	100	SR	99165879	0.9102	Hd-rR (inbred)	DRA012427	DRX298573	DRR309153
Ol_stage28_1.2	stage 28	100	SR	90136317	0.909	Hd-rR (inbred)	DRA012427	DRX298574	DRR309154
Ol_stage28_2.1	stage 28	100	SR	70386054	0.8958	Hd-rR (inbred)	DRA012427	DRX298595	DRR309175
Ol_stage28_2.2	stage 28	100	SR	54043037	0.897	Hd-rR (inbred)	DRA012427	DRX298596	DRR309176
Ol_stage28_3.1	stage 28	100	SR	48678707	0.9065	Hd-rR (inbred)	DRA012427	DRX298609	DRR309189
Ol_stage28_3.2	stage 28	100	SR	61408241	0.9094	Hd-rR (inbred)	DRA012427	DRX298610	DRR309190
Ol_stage28_4.1	stage 28	100	SR	35179982	0.9043	Hd-rR (inbred)	DRA012427	DRX298611	DRR309191
Ol_stage28_4.2	stage 28	100	SR	35890393	0.9091	Hd-rR (inbred)	DRA012427	DRX298612	DRR309192
Ol_stage28_5.1	stage 28	100	SR	38378419	0.897	Hd-rR (inbred)	DRA012427	DRX298613	DRR309193
Ol_stage28_5.2	stage 28	100	SR	37482956	0.8977	Hd-rR (inbred)	DRA012427	DRX298614	DRR309194
Ol_stage28_6.1	stage 28	100	SR	35938482	0.8753	Hd-rR (inbred)	DRA012427	DRX298615	DRR309195
Ol_stage28_6.2	stage 28	100	SR	37000742	0.8747	Hd-rR (inbred)	DRA012427	DRX298616	DRR309196
Ol_stage28_7.1	stage 28	100	SR	31975812	0.8863	Hd-rR (inbred)	DRA012427	DRX298617	DRR309197
Ol_stage28_7.2	stage 28	100	SR	26084857	0.889	Hd-rR (inbred)	DRA012427	DRX298618	DRR309198
Ol_stage28_8.1	stage 28	100	SR	27420285	0.8951	Hd-rR (inbred)	DRA012427	DRX298619	DRR309199
Ol_stage28_8.2	stage 28	100	SR	25451813	0.8919	Hd-rR (inbred)	DRA012427	DRX298620	DRR309200
Ol_stage28_9.1	stage 28	100	SR	28697128	0.8938	Hd-rR (inbred)	DRA012427	DRX298621	DRR309201
Ol_stage28_9.2	stage 28	100	SR	25692812	0.8973	Hd-rR (inbred)	DRA012427	DRX298622	DRR309202
Ol_stage28_10.1	stage 28	100	SR	39134440	0.8943	Hd-rR (inbred)	DRA012427	DRX298575	DRR309155
Ol_stage28_10.2	stage 28	100	SR	40868972	0.895	Hd-rR (inbred)	DRA012427	DRX298576	DRR309156
Ol_stage28_11.1	stage 28	100	SR	47108026	0.8991	Hd-rR (inbred)	DRA012427	DRX298577	DRR309157
Ol_stage28_11.2	stage 28	100	SR	45832455	0.8963	Hd-rR (inbred)	DRA012427	DRX298578	DRR309158
Ol_stage28_12.1	stage 28	100	SR	37767844	0.8895	Hd-rR (inbred)	DRA012427	DRX298579	DRR309159
Ol_stage28_12.2	stage 28	100	SR	36679807	0.891	Hd-rR (inbred)	DRA012427	DRX298580	DRR309160
Ol_stage28_13.1	stage 28	100	SR	31941744	0.8862	Hd-rR (inbred)	DRA012427	DRX298581	DRR309161
Ol_stage28_13.2	stage 28	100	SR	30574730	0.8867	Hd-rR (inbred)	DRA012427	DRX298582	DRR309162
Ol_stage28_14.1	stage 28	100	SR	20030003	0.8895	Hd-rR (inbred)	DRA012427	DRX298583	DRR309163
Ol_stage28_14.2	stage 28	100	SR	90063315	0.891	Hd-rR (inbred)	DRA012427	DRX298584	DRR309164
Ol_stage28_15.1	stage 28	100	SR	32257774	0.8935	Hd-rR (inbred)	DRA012427	DRX298585	DRR309165
Ol_stage28_15.2	stage 28	100	SR	21992289	0.8887	Hd-rR (inbred)	DRA012427	DRX298586	DRR309166
Ol_stage28_16.1	stage 28	100	SR	21361042	0.877	Hd-rR (inbred)	DRA012427	DRX298587	DRR309167
Ol_stage28_16.2	stage 28	100	SR	22576691	0.8896	Hd-rR (inbred)	DRA012427	DRX298588	DRR309168
Ol_stage28_17.1	stage 28	100	SR	21482556	0.8962	Hd-rR (inbred)	DRA012427	DRX298589	DRR309169
Ol_stage28_17.2	stage 28	100	SR	21990629	0.7182	Hd-rR (inbred)	DRA012427	DRX298590	DRR309170
Ol_stage28_18.1	stage 28	100	SR	52686288	0.899	Hd-rR (inbred)	DRA012427	DRX298591	DRR309171
Ol_stage28_18.2	stage 28	100	SR	37237563	0.8984	Hd-rR (inbred)	DRA012427	DRX298592	DRR309172
Ol_stage28_19.1	stage 28	100	SR	28898450	0.897	Hd-rR (inbred)	DRA012427	DRX298593	DRR309173
Ol_stage28_19.2	stage 28	100	SR	27515804	0.8982	Hd-rR (inbred)	DRA012427	DRX298594	DRR309174
Ol_stage28_20.1	stage 28	100	SR	24311818	0.8935	Hd-rR (inbred)	DRA012427	DRX298597	DRR309177
Ol_stage28_20.2	stage 28	100	SR	27388780	0.8916	Hd-rR (inbred)	DRA012427	DRX298598	DRR309178
Ol_stage28_21.1	stage 28	100	SR	40343593	0.8928	Hd-rR (inbred)	DRA012427	DRX298599	DRR309179
Ol_stage28_21.2	stage 28	100	SR	28855167	0.8917	Hd-rR (inbred)	DRA012427	DRX298600	DRR309180
Ol_stage28_22.1	stage 28	100	SR	29277195	0.8965	Hd-rR (inbred)	DRA012427	DRX298601	DRR309181
Ol_stage28_22.2	stage 28	100	SR	30294714	0.8941	Hd-rR (inbred)	DRA012427	DRX298602	DRR309182
Ol_stage28_23.1	stage 28	100	SR	37665763	0.892	Hd-rR (inbred)	DRA012427	DRX298603	DRR309183
Ol_stage28_23.2	stage 28	100	SR	32056386	0.8884	Hd-rR (inbred)	DRA012427	DRX298604	DRR309184
Ol_stage28_24.1	stage 28	100	SR	25414708	0.8943	Hd-rR (inbred)	DRA012427	DRX298605	DRR309185
Ol_stage28_24.2	stage 28	100	SR	26596164	0.8943	Hd-rR (inbred)	DRA012427	DRX298606	DRR309186
Ol_stage28_25.1	stage 28	100	SR	29475215	0.8907	Hd-rR (inbred)	DRA012427	DRX298607	DRR309187
Ol_stage28_25.2	stage 28	100	SR	27327945	0.8919	Hd-rR (inbred)	DRA012427	DRX298608	DRR309188
Ol_stage28_pooled_1.1	stage 28	100	SR	28033354	0.9093	Hd-rR (inbred)	DRA012427	DRX298631	DRR309211
Ol_stage28_pooled_2.1	stage 28	100	SR	23510011	0.9078	Hd-rR (inbred)	DRA012427	DRX298632	DRR309212
Ol_stage28_pooled_3.1	stage 28	100	SR	26312530	0.9075	Hd-rR (inbred)	DRA012427	DRX298633	DRR309213
Ol_stage28_pooled_4.1	stage 28	100	SR	24358168	0.9065	Hd-rR (inbred)	DRA012427	DRX298634	DRR309214
Ol_Hatch_1.1	Hatch	100	SR	38370610	0.8618	Hd-rR (inbred)	DRA012427	DRX298419	DRR308999
Ol_Hatch_1.2	Hatch	100	SR	31023480	0.8582	Hd-rR (inbred)	DRA012427	DRX298420	DRR309000
Ol_Hatch_2.1	Hatch	100	SR	63337798	0.8657	Hd-rR (inbred)	DRA012427	DRX298429	DRR309009
Ol_Hatch_2.2	Hatch	100	SR	63041848	0.8705	Hd-rR (inbred)	DRA012427	DRX298430	DRR309010
Ol_Hatch_3.1	Hatch	100	SR	21922206	0.8599	Hd-rR (inbred)	DRA012427	DRX298431	DRR309011
Ol_Hatch_3.2	Hatch	100	SR	23411563	0.8563	Hd-rR (inbred)	DRA012427	DRX298432	DRR309012
Ol_Hatch_4.1	Hatch	100	SR	22405351	0.8589	Hd-rR (inbred)	DRA012427	DRX298433	DRR309013
Ol_Hatch_4.2	Hatch	100	SR	23190445	0.8573	Hd-rR (inbred)	DRA012427	DRX298434	DRR309014
Ol_Hatch_5.1	Hatch	100	SR	20501604	0.8617	Hd-rR (inbred)	DRA012427	DRX298435	DRR309015
Ol_Hatch_5.2	Hatch	100	SR	25210435	0.848	Hd-rR (inbred)	DRA012427	DRX298436	DRR309016
Ol_Hatch_6.1	Hatch	100	SR	41753158	0.8587	Hd-rR (inbred)	DRA012427	DRX298437	DRR309017
Ol_Hatch_6.2	Hatch	100	SR	37507132	0.848	Hd-rR (inbred)	DRA012427	DRX298438	DRR309018
Ol_Hatch_7.1	Hatch	100	SR	54858568	0.8584	Hd-rR (inbred)	DRA012427	DRX298439	DRR309019
Ol_Hatch_7.2	Hatch	100	SR	21617809	0.8624	Hd-rR (inbred)	DRA012427	DRX298440	DRR309020
Ol_Hatch_8.1	Hatch	100	SR	35091889	0.8675	Hd-rR (inbred)	DRA012427	DRX298441	DRR309021
Ol_Hatch_8.2	Hatch	100	SR	28596194	0.8678	Hd-rR (inbred)	DRA012427	DRX298442	DRR309022
Ol_Hatch_9.1	Hatch	100	SR	32331533	0.8408	Hd-rR (inbred)	DRA012427	DRX298443	DRR309023
Ol_Hatch_9.2	Hatch	100	SR	25477652	0.8586	Hd-rR (inbred)	DRA012427	DRX298444	DRR309024
Ol_Hatch_10.1	Hatch	100	SR	26329468	0.8567	Hd-rR (inbred)	DRA012427	DRX298421	DRR309001
Ol_Hatch_10.2	Hatch	100	SR	21409187	0.861	Hd-rR (inbred)	DRA012427	DRX298422	DRR309002
Ol_Hatch_12.1	Hatch	100	SR	40485492	0.8654	Hd-rR (inbred)	DRA012427	DRX298423	DRR309003
Ol_Hatch_12.2	Hatch	100	SR	89260265	0.8696	Hd-rR (inbred)	DRA012427	DRX298424	DRR309004
Ol_Hatch_13.1	Hatch	100	SR	63957806	0.8566	Hd-rR (inbred)	DRA012427	DRX298425	DRR309005
Ol_Hatch_13.2	Hatch	100	SR	21800198	0.8372	Hd-rR (inbred)	DRA012427	DRX298426	DRR309006
Ol_Hatch_14.1	Hatch	100	SR	25000158	0.8369	Hd-rR (inbred)	DRA012427	DRX298427	DRR309007
Ol_Hatch_14.2	Hatch	100	SR	24392999	0.8406	Hd-rR (inbred)	DRA012427	DRX298428	DRR309008
Ol_Hatch_pooled_1.1	Hatch	100	SR	42430839	0.8852	Hd-rR (inbred)	DRA012427	DRX298449	DRR309029
Ol_Hatch_pooled_2.1	Hatch	100	SR	37476486	0.8872	Hd-rR (inbred)	DRA012427	DRX298450	DRR309030
Ol_Hatch_pooled_3.1	Hatch	100	SR	25258499	0.8864	Hd-rR (inbred)	DRA012427	DRX298451	DRR309031
Ol_Hatch_pooled_4.1	Hatch	100	SR	28541230	0.8868	Hd-rR (inbred)	DRA012427	DRX298452	DRR309032
Ol_stage15_Kasasa_1.1	stage 15	100	SR	20670073	0.8224	Kasasa (wild population)	DRA012427	DRX298497	DRR309077
Ol_stage15_Kasasa_1.2	stage 15	100	SR	22612124	0.8201	Kasasa (wild population)	DRA012427	DRX298498	DRR309078
Ol_stage15_Kasasa_2.1	stage 15	100	SR	27680136	0.8229	Kasasa (wild population)	DRA012427	DRX298499	DRR309079
Ol_stage15_Kasasa_2.2	stage 15	100	SR	33499204	0.8194	Kasasa (wild population)	DRA012427	DRX298500	DRR309080
Ol_stage23.5_Kasasa_1.1	stage 23.5	100	SR	23772826	0.8374	Kasasa (wild population)	DRA012427	DRX298557	DRR309137
Ol_stage23.5_Kasasa_1.2	stage 23.5	100	SR	40273471	0.8461	Kasasa (wild population)	DRA012427	DRX298558	DRR309138
Ol_stage23.5_Kasasa_2.1	stage 23.5	100	SR	29170158	0.8387	Kasasa (wild population)	DRA012427	DRX298559	DRR309139
Ol_stage23.5_Kasasa_2.2	stage 23.5	100	SR	30543915	0.8332	Kasasa (wild population)	DRA012427	DRX298560	DRR309140
Ol_stage28_Kasasa_2.1	stage 28	100	SR	25318369	0.8606	Kasasa (wild population)	DRA012427	DRX298623	DRR309203
Ol_stage28_Kasasa_2.2	stage 28	100	SR	29786395	0.8639	Kasasa (wild population)	DRA012427	DRX298624	DRR309204
Ol_stage28_Kasasa_3.1	stage 28	100	SR	24312706	0.8611	Kasasa (wild population)	DRA012427	DRX298625	DRR309205
Ol_stage28_Kasasa_3.2	stage 28	100	SR	30647056	0.8614	Kasasa (wild population)	DRA012427	DRX298626	DRR309206
Ol_Hatch_Kasasa_1.1	Hatch	100	SR	26192077	0.7887	Kasasa (wild population)	DRA012427	DRX298445	DRR309025
Ol_Hatch_Kasasa_1.2	Hatch	100	SR	20986605	0.7905	Kasasa (wild population)	DRA012427	DRX298446	DRR309026
Ol_stage15_Oura_1.1	stage 15	100	SR	27273676	0.8249	Oura (wild population)	DRA012427	DRX298501	DRR309081
Ol_stage15_Oura_1.2	stage 15	100	SR	21886376	0.811	Oura (wild population)	DRA012427	DRX298502	DRR309082
Ol_stage15_Oura_2.1	stage 15	100	SR	24634231	0.8264	Oura (wild population)	DRA012427	DRX298503	DRR309083
Ol_stage15_Oura_2.2	stage 15	100	SR	52542768	0.8216	Oura (wild population)	DRA012427	DRX298504	DRR309084
Ol_stage23.5_Oura_1.1	stage 23.5	100	SR	23845552	0.8539	Oura (wild population)	DRA012427	DRX298561	DRR309141
Ol_stage23.5_Oura_1.2	stage 23.5	100	SR	26685932	0.8461	Oura (wild population)	DRA012427	DRX298562	DRR309142
Ol_stage23.5_Oura_2.1	stage 23.5	100	SR	32075680	0.8502	Oura (wild population)	DRA012427	DRX298563	DRR309143
Ol_stage23.5_Oura_2.2	stage 23.5	100	SR	34224213	0.858	Oura (wild population)	DRA012427	DRX298564	DRR309144
Ol_stage28_Oura_1.1	stage 28	100	SR	29117787	0.8657	Oura (wild population)	DRA012427	DRX298627	DRR309207
Ol_stage28_Oura_1.2	stage 28	100	SR	28124016	0.8605	Oura (wild population)	DRA012427	DRX298628	DRR309208
Ol_stage28_Oura_2.1	stage 28	100	SR	23821535	0.8584	Oura (wild population)	DRA012427	DRX298629	DRR309209
Ol_stage28_Oura_2.2	stage 28	100	SR	22901129	0.859	Oura (wild population)	DRA012427	DRX298630	DRR309210
Ol_Hatch_Oura_1.1	Hatch	100	SR	28437350	0.8083	Oura (wild population)	DRA012427	DRX298447	DRR309027
Ol_Hatch_Oura_1.2	Hatch	100	SR	31588662	0.8151	Oura (wild population)	DRA012427	DRX298448	DRR309028
forebrain_F1	adult/forebrain	75	PE	20274745	0.8892	d-rR	DRA012432	DRX298706	DRR309286
forebrain_F2	adult/forebrain	75	PE	10388758	0.8736	d-rR	DRA012432	DRX298707	DRR309287
forebrain_M1	adult/forebrain	75	PE	13949579	0.8814	d-rR	DRA012432	DRX298708	DRR309288
forebrain_M2	adult/forebrain	75	PE	11681259	0.8867	d-rR	DRA012432	DRX298709	DRR309289
midbrain_F1	adult/midbrain	75	PE	14528872	0.8891	d-rR	DRA012432	DRX298746	DRR309326
midbrain_F2	adult/midbrain	75	PE	15706363	0.8755	d-rR	DRA012432	DRX298747	DRR309327
midbrain_M1	adult/midbrain	75	PE	7334825	0.8844	d-rR	DRA012432	DRX298748	DRR309328
midbrain_M2	adult/midbrain	75	PE	8345060	0.8774	d-rR	DRA012432	DRX298749	DRR309329
hindbrain_F1	adult/hindbrain	75	PE	11177493	0.8929	d-rR	DRA012432	DRX298726	DRR309306
hindbrain_F2	adult/hindbrain	75	PE	8477860	0.8862	d-rR	DRA012432	DRX298727	DRR309307
hindbrain_M1	adult/hindbrain	75	PE	10130684	0.8909	d-rR	DRA012432	DRX298728	DRR309308
hindbrain_M2	adult/hindbrain	75	PE	10535693	0.887	d-rR	DRA012432	DRX298729	DRR309309
spinalcord_F1	adult/spinal cord	75	PE	10827823	0.8874	d-rR	DRA012432	DRX298762	DRR309342
spinalcord_F2	adult/spinal cord	75	PE	23317811	0.8898	d-rR	DRA012432	DRX298763	DRR309343
spinalcord_M1	adult/spinal cord	75	PE	18700853	0.8987	d-rR	DRA012432	DRX298764	DRR309344
spinalcord_M2	adult/spinal cord	75	PE	10637269	0.8677	d-rR	DRA012432	DRX298765	DRR309345
eye_F1	adult/eye	75	PE	10153047	0.8815	d-rR	DRA012432	DRX298702	DRR309282
eye_F2	adult/eye	75	PE	28318698	0.8684	d-rR	DRA012432	DRX298703	DRR309283
eye_M1	adult/eye	75	PE	12282620	0.8762	d-rR	DRA012432	DRX298704	DRR309284
eye_M2	adult/eye	75	PE	8348038	0.8638	d-rR	DRA012432	DRX298705	DRR309285
epidermis_F1	adult/epidermis	75	PE	14710955	0.8571	d-rR	DRA012432	DRX298698	DRR309278
epidermis_F2	adult/epidermis	75	PE	10717990	0.8739	d-rR	DRA012432	DRX298699	DRR309279
epidermis_M1	adult/epidermis	75	PE	6211354	0.8578	d-rR	DRA012432	DRX298700	DRR309280
epidermis_M2	adult/epidermis	75	PE	9647242	0.8618	d-rR	DRA012432	DRX298701	DRR309281
teeth_F1	adult/teeth	75	PE	7834858	0.8818	d-rR	DRA012432	DRX298770	DRR309350
teeth_F2	adult/teeth	75	PE	10388591	0.8877	d-rR	DRA012432	DRX298771	DRR309351
teeth_M1	adult/teeth	75	PE	12063302	0.8709	d-rR	DRA012432	DRX298772	DRR309352
teeth_M2	adult/teeth	75	PE	4975438	0.8662	d-rR	DRA012432	DRX298773	DRR309353
bone_F1	adult/bone	75	PE	6050324	0.8545	d-rR	DRA012432	DRX298686	DRR309266
bone_F2	adult/bone	75	PE	8176000	0.872	d-rR	DRA012432	DRX298687	DRR309267
bone_M1	adult/bone	75	PE	8183271	0.8809	d-rR	DRA012432	DRX298688	DRR309268
bone_M2	adult/bone	75	PE	8290349	0.8707	d-rR	DRA012432	DRX298689	DRR309269
muscle_F1	adult/muscle	75	PE	8588187	0.873	d-rR	DRA012432	DRX298754	DRR309334
muscle_F2	adult/muscle	75	PE	10790426	0.8849	d-rR	DRA012432	DRX298755	DRR309335
muscle_M1	adult/muscle	75	PE	16166995	0.8898	d-rR	DRA012432	DRX298756	DRR309336
muscle_M2	adult/muscle	75	PE	9124871	0.8727	d-rR	DRA012432	DRX298757	DRR309337
heart_F1	adult/heart	75	PE	9550973	0.8802	d-rR	DRA012432	DRX298722	DRR309302
heart_F2	adult/heart	75	PE	7996590	0.8886	d-rR	DRA012432	DRX298723	DRR309303
heart_M1	adult/heart	75	PE	11370210	0.8766	d-rR	DRA012432	DRX298724	DRR309304
heart_M2	adult/heart	75	PE	16377838	0.8903	d-rR	DRA012432	DRX298725	DRR309305
kidney_F1	adult/kidney	75	PE	11591394	0.8903	d-rR	DRA012432	DRX298734	DRR309314
kidney_F2	adult/kidney	75	PE	8289995	0.868	d-rR	DRA012432	DRX298735	DRR309315
kidney_M1	adult/kidney	75	PE	20035760	0.8775	d-rR	DRA012432	DRX298736	DRR309316
kidney_M2	adult/kidney	75	PE	13331571	0.8583	d-rR	DRA012432	DRX298737	DRR309317
foregut_F1	adult/foregut	75	PE	6853889	0.858	d-rR	DRA012432	DRX298710	DRR309290
foregut_F2	adult/foregut	75	PE	15013812	0.884	d-rR	DRA012432	DRX298711	DRR309291
foregut_M1	adult/foregut	75	PE	10881855	0.8844	d-rR	DRA012432	DRX298712	DRR309292
foregut_M2	adult/foregut	75	PE	12160509	0.8763	d-rR	DRA012432	DRX298713	DRR309293
midgut_F1	adult/midgut	75	PE	13874168	0.8835	d-rR	DRA012432	DRX298750	DRR309330
midgut_F2	adult/midgut	75	PE	9786619	0.8764	d-rR	DRA012432	DRX298751	DRR309331
midgut_M1	adult/midgut	75	PE	14614740	0.8719	d-rR	DRA012432	DRX298752	DRR309332
midgut_M2	adult/midgut	75	PE	8007283	0.864	d-rR	DRA012432	DRX298753	DRR309333
hindgut_F1	adult/hindgut	75	PE	7040721	0.8512	d-rR	DRA012432	DRX298730	DRR309310
hindgut_F2	adult/hindgut	75	PE	13425509	0.8594	d-rR	DRA012432	DRX298731	DRR309311
hindgut_M1	adult/hindgut	75	PE	12803603	0.8615	d-rR	DRA012432	DRX298732	DRR309312
hindgut_M2	adult/hindgut	75	PE	11403475	0.8655	d-rR	DRA012432	DRX298733	DRR309313
liver_F1	adult/liver	75	PE	10600881	0.8448	d-rR	DRA012432	DRX298742	DRR309322
liver_F2	adult/liver	75	PE	13265413	0.8437	d-rR	DRA012432	DRX298743	DRR309323
liver_M1	adult/liver	75	PE	16520380	0.8687	d-rR	DRA012432	DRX298744	DRR309324
liver_M2	adult/liver	75	PE	9551632	0.8312	d-rR	DRA012432	DRX298745	DRR309325
gallblad_F2	adult/gallbladder	75	PE	10099121	0.8468	d-rR	DRA012432	DRX298715	DRR309295
gallblad_M1	adult/gallbladder	75	PE	6569613	0.8822	d-rR	DRA012432	DRX298716	DRR309296
gallblad_M2	adult/gallbladder	75	PE	5141965	0.8701	d-rR	DRA012432	DRX298717	DRR309297
gallblad_F1	adult/gallbladder	75	PE	7082078	0.8731	d-rR	DRA012432	DRX298714	DRR309294
spleen_F1	adult/spleen	75	PE	14192790	0.8876	d-rR	DRA012432	DRX298766	DRR309346
spleen_F2	adult/spleen	75	PE	12078716	0.8834	d-rR	DRA012432	DRX298767	DRR309347
spleen_M1	adult/spleen	75	PE	9440065	0.8722	d-rR	DRA012432	DRX298768	DRR309348
spleen_M2	adult/spleen	75	PE	8375319	0.8723	d-rR	DRA012432	DRX298769	DRR309349
airblad_F2	adult/air bladder	75	PE	35074584	0.893	d-rR	DRA012432	DRX298679	DRR309259
airblad_M2	adult/air bladder	75	PE	18509727	0.8902	d-rR	DRA012432	DRX298681	DRR309261
airblad_F1	adult/air bladder	75	PE	11419392	0.8948	d-rR	DRA012432	DRX298678	DRR309258
airblad_M1	adult/air bladder	75	PE	12240348	0.8933	d-rR	DRA012432	DRX298680	DRR309260
lip_F1	adult/lip	75	PE	16632475	0.8574	d-rR	DRA012432	DRX298738	DRR309318
lip_F2	adult/lip	75	PE	22300029	0.8557	d-rR	DRA012432	DRX298739	DRR309319
lip_M1	adult/lip	75	PE	20338484	0.8548	d-rR	DRA012432	DRX298740	DRR309320
lip_M2	adult/lip	75	PE	15841693	0.8564	d-rR	DRA012432	DRX298741	DRR309321
gill_F1	adult/gill	75	PE	8225259	0.8349	d-rR	DRA012432	DRX298718	DRR309298
gill_F2	adult/gill	75	PE	11418006	0.8521	d-rR	DRA012432	DRX298719	DRR309299
gill_M1	adult/gill	75	PE	10018178	0.8385	d-rR	DRA012432	DRX298720	DRR309300
gill_M2	adult/gill	75	PE	10656187	0.847	d-rR	DRA012432	DRX298721	DRR309301
pecfin_F1	adult/pectoral fin	75	PE	14538130	0.8613	d-rR	DRA012432	DRX298758	DRR309338
pecfin_F2	adult/pectoral fin	75	PE	8008453	0.8511	d-rR	DRA012432	DRX298759	DRR309339
pecfin_M1	adult/pectoral fin	75	PE	12546433	0.8606	d-rR	DRA012432	DRX298760	DRR309340
pecfin_M2	adult/pectoral fin	75	PE	11326951	0.8479	d-rR	DRA012432	DRX298761	DRR309341
analfin_F1	adult/anal fin	75	PE	9492948	0.8538	d-rR	DRA012432	DRX298682	DRR309262
analfin_F2	adult/anal fin	75	PE	13527275	0.8645	d-rR	DRA012432	DRX298683	DRR309263
analfin_M1	adult/anal fin	75	PE	10457773	0.8516	d-rR	DRA012432	DRX298684	DRR309264
analfin_M2	adult/anal fin	75	PE	11344375	0.8429	d-rR	DRA012432	DRX298685	DRR309265
dorsalfin_F1	adult/dorsal fin	75	PE	8861482	0.8486	d-rR	DRA012432	DRX298694	DRR309274
dorsalfin_F2	adult/dorsal fin	75	PE	7011443	0.8514	d-rR	DRA012432	DRX298695	DRR309275
dorsalfin_M1	adult/dorsal fin	75	PE	17259644	0.8524	d-rR	DRA012432	DRX298696	DRR309276
dorsalfin_M2	adult/dorsal fin	75	PE	10574336	0.8521	d-rR	DRA012432	DRX298697	DRR309277
ventralfin_F1	adult/ ventral fin	75	PE	6083798	0.8395	d-rR	DRA012432	DRX298774	DRR309354
ventralfin_F2	adult/ ventral fin	75	PE	8304991	0.8527	d-rR	DRA012432	DRX298775	DRR309355
ventralfin_M1	adult/ ventral fin	75	PE	9502965	0.835	d-rR	DRA012432	DRX298776	DRR309356
ventralfin_M2	adult/ ventral fin	75	PE	6118192	0.8302	d-rR	DRA012432	DRX298777	DRR309357
caudalfin_F1	adult/caudal fin	75	PE	9838815	0.8642	d-rR	DRA012432	DRX298690	DRR309270
caudalfin_F2	adult/caudal fin	75	PE	8257061	0.8489	d-rR	DRA012432	DRX298691	DRR309271
caudalfin_M1	adult/caudal fin	75	PE	11087499	0.8529	d-rR	DRA012432	DRX298692	DRR309272
caudalfin_M2	adult/caudal fin	75	PE	9991428	0.8612	d-rR	DRA012432	DRX298693	DRR309273
Ol_Hd-rR_F1	juvenile/genome DNA	150	PE	20748921	0.6074	Hd-rR (inbred)	DRA012429	DRX298655	DRR309235
Ol_Hd-rR_F2	juvenile/genome DNA	150	PE	19776243	0.5453	Hd-rR (inbred)	DRA012429	DRX298656	DRR309236
Ol_Hd-rR_M1	juvenile/genome DNA	150	PE	20871954	0.5914	Hd-rR (inbred)	DRA012429	DRX298657	DRR309237
Ol_Hd-rR_M2	juvenile/genome DNA	150	PE	18883645	0.5423	Hd-rR (inbred)	DRA012429	DRX298658	DRR309238
Ol_wild_Kaishi	juvenile/genome DNA	150	PE	14387735	0.4882	Kaishi (wild population)	DRA012429	DRX298659	DRR309239
Ol_wild_Kasasa	juvenile/genome DNA	150	PE	18802724	0.4863	Kasasa (wild population)	DRA012429	DRX298660	DRR309240
Ol_wild_Oura	juvenile/genome DNA	150	PE	18711846	0.5455	Oura (wild population)	DRA012429	DRX298661	DRR309241
Ol_wild_Tango	juvenile/genome DNA	150	PE	15539338	0.5218	Tango (wild population)	DRA012429	DRX298662	DRR309242
